# Supplementary material for: Podocyte OTUD5 alleviates diabetic kidney disease through deubiquitinating TAK1 and reducing podocyte inflammation and injury
Source: Nat Commun. 2024 Jun 27;15:5441. doi: 10.1038/s41467-024-49854-1 (PMC11211476; doi:10.1038/s41467-024-49854-1)
Supplement: Supplementary file 4 — Source Data [file 41467_2024_49854_MOESM4_ESM.xlsx]

## Sheet: Fig.1
Fig.1 Identification of OTUD5 as a regulator of podocyte injury
Fig.1c Relative mRNA level				Fig.1l Relative mRNA level
	Ctrl	HG/PA			Il6					Tnfα
	1.062	0.541			NC	NC+HG/PA	Flag-OTUD5	Flag-OTUD5+HG/PA		NC	NC+HG/PA	Flag-OTUD5	Flag-OTUD5+HG/PA
	0.931	0.598			0.951945	2.92741	1.26553	1.7516		1.26355	2.0725	1.27356	1.37927
	1.054	0.413			1.10655	2.6505	1.39655	1.11165		0.889746	1.98856	0.911653	1.67583
					1.07434	2.99065	1.38535	1.58365		1.00832	2.59546	1.18545	1.30275
Fig.1d					Fig.1f						Fig.1g
Fig.1h					Fig.1i					Fig.1j
Fig.1k					Fig.1m					Fig.1n

## Sheet: Fig.2
Fig.2 Podocyte-specific Otud5 knockout aggravates podocyte injury and DKD in T2DM mice
Fig.2c Blood glucose (mmol/L)
	Weeks	OTUD5f/f-Ctrl						OTUD5f/f-T2DM						OTUD5CKO-Ctrl						OTUD5CKO-T2DM
	0	6.5	6.4	7.9	5.9	6.8	8.6	8.7	8.6	8.5	9.1	7.9	8.4	9.4	9	10.8	7.4	7.1	7.9	6.9	7.1	6.9	7.8	9.2	7.9
	1	8.5	8.4	7.2	7.9	9.3	9.1	8.5	9.1	7.9	8.4	8	6.7	7.7	9.2	9.4	9.4	10.3	7.3	7.8	7.5	8.4	8.9	9.2	8.3
	2	7.9	7.9	7.8	8.4	8.3	9.1	7.7	9.2	9.4	9.4	10.3	7.3	7.5	7.5	7.8	7.8	8.9	8.7	8.4	8.1	6.9	7.8	8.3	8.9
	3	6.9	7.2	7.3	7.5	7.8	8.9	9.7	9.2	9.8	10.2	7.8	7.9	7.2	7.3	7.8	7.9	8.2	8.9	9.1	7.6	7.2	7.9	9.2	8.2
	4	8.4	9.6	9.3	10.1	6.9	8.2	7.5	7.5	7.8	7.8	8.9	6.9	7.8	7.5	8.4	8.9	9.2	9.2	8.6	9.7	9.1	7.9	7.7	7.4
	5	7.8	9.3	9.2	9.1	7.8	7.9	19.4	21.6	18.9	20.5	18.7	17	8.7	8.6	8.5	9.1	7.9	8.4	15.6	16.8	18.6	16.8	19.7	18.1
	6	7.8	7.8	7.9	9.7	9.5	9.2	19.5	18.1	21.8	18.4	22.4	21.5	8.5	9.1	7.9	8.4	8	6.7	19	19.5	19.5	18.5	22.5	24.1
	7	7.7	7.1	7.9	8.9	8.2	8.9	22.4	22.5	25.7	18.9	21.7	20.6	9.7	9.3	10.3	7.8	8.6	10.2	18.9	19.4	17.5	18.1	20.4	21.5
	8	10.1	9.4	9.2	7.8	7.9	7.1	22.5	22	24.3	24	23.5	22.8	8.6	9.7	9.1	7.9	7.7	7.4	22.5	26.1	20.9	21.7	28.1	20.3
	9	9.1	10.5	7.9	8.9	8.2	8.4	19.6	21.5	21	21.8	26.8	24	9.3	9.7	9.9	10.6	8.3	7.6	19.5	20.3	25.1	24.1	23.7	24.8
	10	9.4	9	10.8	7.4	7.1	7.9	20.2	25.4	24	21	25	23.5	7.8	7.9	8.2	9.4	9.6	9.1	24.5	26.1	23.7	26.5	27.9	24.9
	11	7.7	9.2	9.4	9.4	10.3	7.3	20.6	19.7	22.7	26	27	24	10.1	10.6	9.1	7.9	7.9	8.4	25.1	22.6	23.8	24.9	25.1	29.2
	12	9.7	9.2	9.8	10.2	7.8	7.9	21	25.7	27.9	27.2	24	22.7	9.7	9.2	9.4	9.5	7.9	10.8	25.2	24	24.5	23.9	25.3	28.2
	13	7.7	9.2	9.4	9.4	10.3	7.3	26.6	23.8	28.7	25.6	27.1	21.3	7.5	7.5	7.8	7.8	8.9	6.9	27	26.1	23.7	26.5	27.9	24.9
	14	9.7	9.2	9.8	10.2	7.8	7.9	25.1	22.6	23.8	24.9	25.1	29.2	8.9	7.3	7.8	7.9	8.2	8.6	22.4	26.7	26.8	30	24.3	25.5
	15	6.9	7.1	6.9	7.8	9.2	7.9	26.5	24	25.7	23.9	25.3	28.2	9.8	9.3	8.6	8.4	8.4	9.2	23.4	26.3	22.5	25.7	24.5	30.2
	16	7.5	7.5	7.8	7.8	8.9	8.7	27	26.1	23.7	24.8	27.5	26.1	9.1	7.6	7.2	7.9	9.2	8.2	22.2	27.4	28.5	22.5	26.1	25.7
Fig.2d Serum creatinine (μmol/L)						Fig.2e Urea Nitrogen (mmol/L)						Fig.2f Urine albumin to creatinine ratio (mg/g)						Fig.2i GBM thickness (nm)
	OTUD5f/f-Ctrl	OTUD5f/f-T2DM	OTUD5CKO-Ctrl	OTUD5CKO-T2DM			OTUD5f/f-Ctrl	OTUD5f/f-T2DM	OTUD5CKO-Ctrl	OTUD5CKO-T2DM			OTUD5f/f-Ctrl	OTUD5f/f-T2DM	OTUD5CKO-Ctrl	OTUD5CKO-T2DM			OTUD5f/f-Ctrl	OTUD5f/f-T2DM	OTUD5CKO-Ctrl	OTUD5CKO-T2DM
	7.72	16.61	9.89	20.63			7.52	13.54	12.86	15.61			40.754	159.942	32.953	200.947			167	266	167	400
	8.81	15.54	9.36	22.41			9.13	13.11	9.91	17.55			50.643	163.095	30.851	230.382			133	300	133	433
	8.61	17.26	9.32	23.51			9.62	14.45	10.41	16.82			41.843	180.583	42.985	180.748			140	283	183	367
	7.23	14.82	8.52	20.48			10.61	12.73	10.93	17.78			32.854	168.082	50.994	206.481			126	233	123	416
	9.56	17.62	8.64	18.93			9.46	15.78	10.66	16.91			41.947	120.583	36.471	207.937			153	266	160	400
	7.24	14.92	7.96	23.81			8.91	14.22	9.96	20.21			30.983	154.996	42.846	178.382			160	260	125	367
Fig.2j Foot process width (μm)						Fig.2k The number of foot process (μm/GBM)						Fig.2m Relative mRNA level						Fig.2n Relative mRNA level
	OTUD5f/f-Ctrl	OTUD5f/f-T2DM	OTUD5CKO-Ctrl	OTUD5CKO-T2DM			OTUD5f/f-Ctrl	OTUD5f/f-T2DM	OTUD5CKO-Ctrl	OTUD5CKO-T2DM			OTUD5f/f-Ctrl	OTUD5f/f-T2DM	OTUD5CKO-Ctrl	OTUD5CKO-T2DM			OTUD5f/f-Ctrl	OTUD5f/f-T2DM	OTUD5CKO-Ctrl	OTUD5CKO-T2DM
	0.25	0.6	0.3	0.71			4	2.8	3.8	2.1			1.00319	2.04615	1.14459	3.62317			1	2.43606	0.985073	2.23229
	0.28	0.4	0.2	0.72			4	2.8	4	2			1.02594	3.51841	0.955562	4.52936			0.834431	2.04363	0.996495	2.26226
	0.2	0.5	0.25	0.63			4.3	2.6	3.8	1.5			0.642459	2.73574	0.877201	4.28663			0.679999	2.2762	0.769611	2.59071
	0.2	0.53	0.23	0.67			4.1	2.5	3.6	1.8			1.47022	3.27749	0.844123	4.39944			1.30396	1.60348	1.01302	2.84439
	0.21	0.5	0.18	0.67			3.6	3	4.2	1.5			1.15265	2.10905	1.17667	3.93045			0.934435	1.96698	1.21083	3.23274
	0.18	0.6	0.25	0.64			3.8	2	3.6	2			0.813788	2.69756	0.957718	3.79805			1.22531	1.68717	1.14551	2.88636

## Sheet: Fig.3
Fig.3 OTUD5CKO exacerbates podocyte injury and DKD in T1DM mice
Fig.3a Blood glucose (mmol/L)
	Weeks	OTUD5f/f-Ctrl						OTUD5f/f-T1DM						OTUD5CKO-Ctrl						OTUD5CKO-T1DM
	0	9.4	9	10.8	7.4	7.1	7.9	7.1	6.9	7.8	9.2	7.9	8.3	10.5	7.9	8.9	8.2	8.4	8.3	8.4	8.1	6.9	7.8	8.3	8.9
	1	9.4	9	10.8	7.4	7.1	7.9	16.8	15.3	17.3	14.8	15.2	18.3	9.3	9.7	9.9	10.6	8.3	7.6	14.7	14.9	15.3	16.3	14.3	15.8
	2	7.7	9.2	9.4	9.4	10.3	7.3	20	18	20.5	19.5	23.5	18.5	7.8	7.9	8.2	9.4	9.6	9.1	23	21.5	24.7	19	21	23
	3	7.7	9.2	9.4	9.4	10.3	7.3	24.4	24.1	21.5	23.8	24.1	26.4	9	10.8	7.4	7.1	7.9	8.3	23.4	26.3	23.5	25.7	24.5	27.5
	4	7.8	7.8	7.9	9.7	9.5	9.2	21.5	20.7	21.6	24.7	24.1	22.6	7.5	7.5	7.8	7.8	8.9	6.9	25.5	20.3	25.1	24.1	23.7	24.8
	5	7.7	7.1	7.9	8.9	8.2	8.9	27	26.1	23.7	26.2	27.9	24.9	8.9	7.3	7.8	7.9	8.2	8.6	24.5	26.1	22.7	26.5	21.5	24.9
	6	6.9	7.1	6.9	7.8	9.2	7.9	20.6	19.7	22.4	26	27	24	9.2	9.4	9.4	10.3	7.3	8.6	25.1	22.6	23.8	24.9	25.1	29.2
	7	7.5	7.5	7.8	7.8	8.9	8.7	20.6	20.7	21.4	25	26	24	9.2	9.8	10.2	7.8	7.9	8.9	25.1	22.6	23.8	24.9	25.1	29.2
	8	6.5	6.4	7.9	5.9	6.8	8.6	26.4	24.9	23.6	26.4	24.2	23.6	8.4	8.1	6.9	7.8	8.3	8.9	21.5	24.7	21.9	19.7	25.5	26
	9	8.5	8.4	7.2	7.9	9.3	9.1	22.4	24.6	26.4	27.3	27	23.1	7.5	7.5	7.8	7.8	8.9	8.7	24.7	28.4	27	27.8	26.3	24.9
	10	7.7	9.2	9.4	9.4	10.3	7.3	27	26.1	23.7	24.8	27.5	26.1	9.2	9.4	9.4	10.3	7.3	8.2	29.2	30	30	27.7	23.2	23.5
	11	7.2	7.3	7.8	7.9	8.2	8.9	20.2	25.4	24	21	25	23.5	9.2	9.8	10.2	7.8	7.9	8.5	27.5	25.6	26.8	27.1	23.5	22.8
	12	7.9	7.9	7.8	8.4	8.3	9.1	26.8	29.6	27.2	25.8	26.4	29.1	7.1	6.9	7.8	9.2	7.9	8.6	26.5	24	25.7	23.9	25.3	28.2
	13	6.9	7.2	7.3	7.5	7.8	8.9	25.1	29.4	23.8	24.9	25.1	29.2	8.7	8.6	8.5	9.1	7.9	8.4	27	27.9	24.7	30.6	27.5	24.6
	14	7.8	7.5	8.4	8.9	9.2	9.2	26.1	29.5	25.5	26.4	26.1	29	9.2	9.8	10.2	7.8	7.9	8.9	30.6	26.5	27.6	23.7	28.9	28.4
	15	7.8	9.3	10.3	7.8	8.6	10.2	25.5	30	26.4	28.1	25.4	26	7.1	6.9	7.8	9.2	7.9	8.3	28.8	27.9	29.4	31.6	26.4	25.8
	16	9.2	9.4	9.4	10.3	7.3	8.2	30.5	29.1	28.5	29.6	32.1	25.5	6.9	7.1	6.9	7.8	9.2	7.9	33	33	30.6	27.5	27.3	29.2
Fig.3b Serum creatinine (μmol/L)						Fig.3c Urea Nitrogen (mmol/L)						Fig.3d Urine albumin to creatinine ratio (mg/g)						Fig.3g GBM thickness (nm)
	OTUD5f/f-Ctrl	OTUD5f/f-T1DM	OTUD5CKO-Ctrl	OTUD5CKO-T1DM			OTUD5f/f-Ctrl	OTUD5f/f-T1DM	OTUD5CKO-Ctrl	OTUD5CKO-T1DM			OTUD5f/f-Ctrl	OTUD5f/f-T2DM	OTUD5CKO-Ctrl	OTUD5CKO-T2DM			OTUD5f/f-Ctrl	OTUD5f/f-T1DM	OTUD5CKO-Ctrl	OTUD5CKO-T1DM
	7.55	13.6	10.92	18.46			6.62	14.75	8.51	18.6			40.853	180.593	40.382	250.683			167	283	133	367
	7.21	15	7.9	20.5			8.76	13.73	8.63	25.45			55.391	170.963	35.831	200.571			183	218	167	337
	9.28	17.51	8.21	17.9			8.62	12.23	7.95	20.64			36.295	188.593	51.638	251.364			153	266	163	337
	9.69	13.7	10.6	23.5			7.22	10.05	9.37	15.97			42.704	160.469	36.948	240.241			125	207	145	352
	7.81	12.41	9.9	18.61			9.47	9.92	5.5	20.22			43.174	158.391	42.997	180.799			123	266	125	400
	10.63	14.86	8.43	17.4			7.91	13.86	6.94	21.29			36.152	120.577	49.691	200.336			160	233	126	300
Fig.3h Foot process width (μm)						Fig.3i The number of foot process (μm/GBM)						Fig.3k Relative mRNA level						Fig.3l Relative mRNA level
	OTUD5f/f-Ctrl	OTUD5f/f-T1DM	OTUD5CKO-Ctrl	OTUD5CKO-T1DM			OTUD5f/f-Ctrl	OTUD5f/f-T1DM	OTUD5CKO-Ctrl	OTUD5CKO-T1DM			OTUD5f/f-Ctrl	OTUD5f/f-T2DM	OTUD5CKO-Ctrl	OTUD5CKO-T2DM			OTUD5f/f-Ctrl	OTUD5f/f-T1DM	OTUD5CKO-Ctrl	OTUD5CKO-T1DM
	0.23	0.4	0.3	0.83			4.1	2.5	4	2			0.83072	2.73266	0.91405	4.04512			0.791104	2.66687	0.732657	2.74512
	0.2	0.5	0.2	0.67			3.8	2	3.6	1.5			0.856396	3.09404	0.888389	4.6911			1.21419	2.09404	0.896435	4.04245
	0.26	0.46	0.26	0.67			4.3	2.6	3.7	1.8			0.619657	2.11985	1.31811	4.21419			0.943334	2.12665	1.26455	3.96553
	0.2	0.5	0.16	0.6			4	2.15	3.6	1.8			1.29638	1.83853	0.717689	2.96687			0.832358	2.83853	1.37567	3.39647
	0.26	0.4	0.26	0.73			4	2.45	4.3	1.4			0.994952	2.90992	0.830067	3.07266			1.06855	2.59666	1.07564	4.39865
	0.3	0.43	0.3	0.58			3.8	2.5	4.2	2			1.32874	1.89071	1.07277	3.81551			1.17535	3.09653	1.09166	4.09437

## Sheet: Fig.4
Fig.4 Identification of TAK1 as a potential substrate protein of OTUD5
Fig.4c								Fig.4d								Fig.4e
Fig.4f						Fig.4g						Fig.4h					Fig.4j

## Sheet: Fig.5
Fig.5 OTUD5 negatively regulates TAK1 activation and inflammation in podocytes
Fig.5h Relative mRNA level
	Il6					Tnfα
	si-OTUD5	si-OTUD5+HG/PA	si-OTUD5+Takinib	si-OTUD5+Takinib+HG/PA		si-OTUD5	si-OTUD5+HG/PA	si-OTUD5+Takinib	si-OTUD5+Takinib+HG/PA
	1.09455	2.75675	1.07567	1.29876		0.978534	2.51675	1.07654	1.39538
	0.986765	3.18565	1.26766	1.49654		0.99254	2.58536	1.09567	1.29688
	0.937654	2.81865	1.02871	0.927676		1.04735	2.26347	0.917848	0.917685
Fig.5a					Fig.5b					Fig.5c						Fig.5d
						[图片]
Fig.5e					Fig.5f					Fig.5i								Fig.5k
Fig.5g						Fig.5j						Fig.5l

## Sheet: Fig.6
Fig.6 Inhibition of TAK1 eliminates the aggravated podocyte injury and DKD in OTUD5CKO-T2DM mice
Fig.6b Blood glucose (mmol/L)
	Weeks	OTUD5f/f-T2DM						OTUD5CKO-T2DM						OTUD5f/f-T2DM+Takinib						OTUD5CKO-T2DM+Takinib
	0	7.5	10.1	9.1	9.7	6.8	9.3	6.8	9.5	9.2	7.3	7.2	6.1	7.6	7.9	7.1	6.2	9.6	8.1	5.7	9.6	9	10.2	6.8	7.9
	1	8.5	7.6	6.8	5.9	9.2	8.4	6.5	6.8	9.7	9.2	9	7.2	6.1	6.8	8.1	8.4	9.3	9.8	8.2	8.7	9	8	6.2	6.3
	2	7.8	9.3	9.7	8.9	7.2	7.4	6.9	9.7	9.1	9.3	7.1	5.8	7.2	7.2	8.6	8.9	6.5	9.2	7.5	7.7	8.7	7.9	6	9.2
	3	6.3	7.6	8.9	9	8.1	8.8	7.5	7.8	9.2	6.4	8	8.5	9.8	10.1	6.7	6.8	8	9.2	7.7	7.9	8.2	8.9	9.1	6
	4	7.7	7.9	9.1	9.6	6.5	6.8	8.5	8.1	5.8	6.9	6.1	9.6	6.7	6.6	8.2	8	9.1	7.8	7.8	7.1	7.2	9.4	8.2	8
	5	17.5	21	16.8	18.7	19.1	20.6	19.7	18.1	16.9	21.7	20	21	19.7	18.1	15.2	19.3	20	21	15.6	16.8	15.2	19.7	21.6	20
	6	18.7	19.7	21.5	22	21.1	19.5	22.5	24.1	19.7	18.9	21	21.6	22.5	24.1	19.7	18.6	20	20.5	19	19.5	23.6	24.7	20.4	21.7
	7	23.5	24.7	22	19.8	21.5	18.2	23	21.7	19.5	20.2	20.9	23.5	23.1	22	25.7	18.9	21.6	20.6	24	23	23.6	21	24.8	19.1
	8	24.5	24	21.6	22	19.8	23.1	19.6	24.6	21.7	24.8	23.5	22.8	20.6	19.7	24.3	24	21.7	21.6	23.7	24.8	23.6	21.6	19	26
	9	25.7	26	24.1	19	21	22.7	22.6	23.8	25.1	20.3	26.8	24	21	25.7	20.6	26.3	21.7	28.1	25.6	27.1	20.9	21.7	23.3	23
	10	25	26	23.1	19.8	18.5	22	24	25.7	23.1	26.8	20.1	19.5	25.7	26.1	21.8	22	24.1	23.7	24	23.1	25.1	24.1	26.1	27
	11	25.3	26.8	24.1	23	23.5	20.6	26.5	23.8	26.1	20.4	21	25	24.6	21.7	24	24	23	26.3	21	25.7	23.5	25.3	27.9	24.9
	12	27.8	26.4	21.7	25.3	22.7	21	25.1	21.7	22.5	26	26	27	26.9	24.8	24	28.4	25.2	24	26.6	23.8	24.7	22	24.3	25.5
	13	26.1	25.9	25.1	23	21.9	24	23	27	24	23.1	22.8	20.6	24.5	30.2	25.1	24.1	27	26.1	23.6	21	28.4	25.4	23.8	26.1
	14	23.7	26	27.9	29.3	25.1	23	21.7	24	22.7	26.9	28.7	25.6	26.1	25.7	23.7	26.5	26.4	21.9	28.2	24.6	24.8	23.5	27	22.6
	15	25.6	27.8	27	23.6	23.1	24.8	24.5	21.8	28.6	26.5	23.8	24.9	25.7	28.3	21.6	23.6	23	24	22.4	26.7	23.6	27.4	21.7	25.8
	16	24.9	25	23.7	26	26.8	27.8	23.6	24	21	28.5	21.7	23.4	25	24	27.5	21.6	24.7	26.3	23.4	26.3	25	24	26.5	24.1
Fig.6d Serum creatinine (μmol/L)						Fig.6e Urea Nitrogen (mmol/L)						Fig.6f Urine albumin to creatinine ratio (mg/g)						Fig.6i GBM thickness (nm)
	OTUD5f/f-T2DM	OTUD5CKO-T2DM	OTUD5f/f-T2DM+Takinib	OTUD5CKO-T2DM+Takinib			OTUD5f/f-T2DM	OTUD5CKO-T2DM	OTUD5f/f-T2DM+Takinib	OTUD5CKO-T2DM+Takinib			OTUD5f/f-T2DM	OTUD5CKO-T2DM	OTUD5f/f-T2DM+Takinib	OTUD5CKO-T2DM+Takinib			OTUD5f/f-T2DM	OTUD5CKO-T2DM	OTUD5f/f-T2DM+Takinib	OTUD5CKO-T2DM+Takinib
	18.5	20.6	10.4	12.4			13.5	18.9	8.9	9.3			160.4	203.1	48.2	50.4			267	367	183	183
	14.6	23.1	7.5	10.5			15.2	19.2	8.1	10.2			134.5	186.9	45.7	61.8			218	367	167	218
	13.8	18.3	8.9	10.3			16.4	16.5	10.1	7.8			110.8	218.6	59.8	64.4			267	315	207	153
	16.8	18.8	12.3	9.6			13.9	20.1	7.4	9.7			154.9	189.4	63.1	39.6			233	325	183	160
	16.7	20.2	9.2	12.5			10.9	17.5	9.1	8.8			162.8	178.9	49.1	40.3			275	387	200	167
	16.2	20.7	8.4	8.2			14.5	16.9	7.1	8.1			166.2	182.9	53.2	37.2			233	400	153	167
Fig.6j Foot process width (μm)						Fig.6k The number of foot process (μm/GBM)
	OTUD5f/f-T2DM	OTUD5CKO-T2DM	OTUD5f/f-T2DM+Takinib	OTUD5CKO-T2DM+Takinib			OTUD5f/f-T2DM	OTUD5CKO-T2DM	OTUD5f/f-T2DM+Takinib	OTUD5CKO-T2DM+Takinib
	0.5	0.8	0.3	0.4			3	1.5	3.6	3
	0.6	0.67	0.32	0.3			2.5	2.25	3	3.5
	0.45	0.76	0.36	0.32			2.8	1.8	3.2	3.2
	0.53	0.67	0.25	0.28			2.7	1.45	3.5	3
	0.4	0.6	0.38	0.3			2.8	2	3.8	3.8
	0.45	0.7	0.23	0.33			2.1	1.8	3.6	3.6
Fig.6c

## Sheet: Fig.7
Fig.7 Podocyte-specific overexpression of OTUD5 alleviates podocyte injury and DKD in T2DM mice
Fig.7b Blood glucose (mmol/L)
	Weeks	OTUD5f/f-T2DM+AAV-EV						OTUD5f/f-T2DM+AAV-OTUD5
	0	9.7	9.2	7.8	8.9	9.1	7.9	7.8	9.6	8.4	7.5	7.8	9.2
	1	8.7	9.5	8.5	9.1	9.5	8.7	9.4	6.4	6.8	5.9	6.5	8.6
	2	8.6	8.4	9.8	10.2	7.8	7.5	8.5	8.4	7.2	7.9	8.5	5.8
	3	7.5	7.1	7.8	7.9	8.4	8.7	9.5	6.3	9.2	6.8	7.4	6.8
	4	8.4	7.5	8.9	6.5	7.9	9.3	9	9.1	7.6	7.1	6.2	9.3
	5	19.1	18.7	18.1	23.7	21.9	20.3	18.5	17.8	19.4	20.3	19.1	21.7
	6	19.7	18.6	19.8	20	20.6	22	19.8	18.7	21.8	20.7	22.1	19.6
	7	19.6	23.5	23.8	24	21.8	24	20.6	25	21.7	22.7	24	19.6
	8	20.2	24.6	24	23.9	21.9	23.5	25.4	23.1	24	21.7	21.8	23.8
	9	24.7	26.1	21.7	26	23.4	22.8	19.7	25.6	22.7	21.9	21	25.9
	10	21	25.7	26.8	27.2	24	23.1	23.5	26.3	21.9	21.5	21	23.6
	11	25.1	26.7	23.8	24.3	25.1	25.2	21.7	27	24.5	27.9	23	23.7
	12	26.8	26.5	21.8	27.1	22	26.9	22.6	24.9	23.7	25.3	29.2	25.8
	13	27	26.1	25	26.5	22.1	24.9	24	23.9	25.9	27.9	28.2	26.1
	14	22.4	23.7	26.8	27.8	25	25.5	30	23.1	23.8	21.9	28.5	27.4
	15	26.5	23.8	27.1	21.9	27.5	27	25.4	26.8	28.4	21.8	29.4	27.5
	16	27.1	23	23.6	21.9	29.6	25.4	26.9	28.1	21.7	22.9	24	25.1
Fig.7e Serum creatinine (μmol/L)					Fig.7f Urea Nitrogen (mmol/L)					Fig.7g Urine albumin to creatinine ratio (mg/g)
	OTUD5f/f-T2DM+AAV-EV	OTUD5f/f-T2DM+AAV-OTUD5				OTUD5f/f-T2DM+AAV-EV	OTUD5f/f-T2DM+AAV-OTUD5				OTUD5f/f-T2DM+AAV-EV	OTUD5f/f-T2DM+AAV-OTUD5
	18.4	8.7				11.4	10.5				170.3	59.3
	13.2	11.2				12.1	9.8				148.9	67.8
	17.3	10.9				14.7	10.8				142.7	45.6
	14.2	10.2				14.8	8.7				155.3	59.1
	16.6	8.8				16.1	11.1				141.8	40.5
	14.9	11.1				12.6	9.1				157.9	40.8
Fig.7j GBM thickness (nm)					Fig.7k Foot process width (μm)					Fig.7l The number of foot process (μm/GBM)
	OTUD5f/f-T2DM+AAV-EV	OTUD5f/f-T2DM+AAV-OTUD5				OTUD5f/f-T2DM+AAV-EV	OTUD5f/f-T2DM+AAV-OTUD5				OTUD5f/f-T2DM+AAV-EV	OTUD5f/f-T2DM+AAV-OTUD5
	266	183				0.62	0.26				2.8	3.5
	300	200				0.45	0.3				2.6	3.6
	276	167				0.48	0.34				2.5	3.6
	266	153				0.53	0.26				2.6	3
	233	167				0.5	0.36				2	4
	233	160				0.5	0.38				2	3.3
Fig.7c							Fig.7d

## Sheet: Supplementary Fig.1
Supplementary Fig.1b Relative protein level							Fig.1c Relative mRNA level
	HG/PA							WT-Ctrl	WT-T2DM		WT-Ctrl	WT-T1DM
	0	6	12	24	36			1.065	0.578		1.125	0.619
	0.97	0.673	0.429	0.549	0.603			0.969	0.609		1.055	0.366
	1.143	0.701	0.522	0.486	0.455			0.945	0.624		0.915	0.487
	0.914	0.822	0.629	0.391	0.482			1.053	0.448		0.962	0.481
								0.865	0.491		0.964	0.497
								1.142	0.516		0.981	0.506
Fig.1d Relative mRNA level							Fig.1g Relative mRNA level
	Ctrl	NOD		db/m	db/db			Il6
	1.281	0.608		0.924	0.742			NC	NC+HG/PA	si-OTUD5	si-OTUD5+HG/PA	si-OTUD5+Flag-OTUD5	si-OTUD5+Flag-OTUD5+HG/PA
	0.942	0.788		0.929	0.621			0.866581	2.58895	1.12762	3.88292	1.37398	1.82877
	0.947	0.755		1.016	0.494			0.981398	3.02066	1.01582	3.19653	1.12889	1.88577
	1.134	0.528		1.132	0.428			1.13205	2.59283	1.18315	3.60038	0.897506	1.51246
	0.876	0.492		0.943	0.738
	0.883	0.457		1.074	0.521
Fig.1h Relative mRNA level
	Tnf
	NC	NC+HG/PA	si-OTUD5	si-OTUD5+HG/PA	si-OTUD5+Flag-OTUD5	si-OTUD5+Flag-OTUD5+HG/PA
	0.829712	2.09084	0.994265	2.83635	1.17713	1.65391
	1.09065	2.43191	1.10047	3.25772	1.26564	1.59653
	0.965089	2.16375	1.0465	2.93174	0.931736	1.25835
Supplementary Fig.1e					Supplementary Fig.1f
Supplementary Fig.1i						Supplementary Fig.1j

## Sheet: Supplementary Fig.2
Fig.2c body weight (g)						Fig.2d Relative mRNA level
	OTUD5f/f-Ctrl	OTUD5f/f-T2DM	OTUD5CKO-Ctrl	OTUD5CKO-T2DM			OTUD5f/f-Ctrl	OTUD5f/f-T2DM	OTUD5CKO-Ctrl	OTUD5CKO-T2DM
	29	30.4	30.5	28.9			1.02145	6.15282	0.712074	11.8972
	31	27.5	30.4	30.8			0.934185	6.56937	1.04217	11.9302
	30.5	28	32.2	32			0.718912	8.94254	1.25652	10.3835
	33	32	29.5	29.5			1.22318	4.3605	1.38138	15.4782
	32	29	31.5	28			1.04357	8.80257	1.04025	7.98324
	30.5	31	29.3	28.8			1.14198	8.25308	0.695901	9.59691
Fig.2e Relative mRNA level
	OTUD5f/f-Ctrl	OTUD5f/f-T2DM	OTUD5CKO-Ctrl	OTUD5CKO-T2DM
	1.08576	2.14718	1.55968	2.65498
	0.902965	2.22038	0.751023	2.90278
	0.893491	2.89425	0.853712	3.80698
	1.06992	2.56626	1.41307	3.60178
	0.917057	1.62058	1.22818	3.88172
	1.16348	2.43569	1.10244	2.89339
Supplementary Fig.2b

## Sheet: Supplementary Fig.4
Supplementary Fig.4b

[truncated: 3 more sheets: Supplementary Fig.5, Supplementary Fig.6, Supplementary Fig.7]
